# Supplementary material for: A Novel Tissue-Free Method to Estimate Tumor-Derived Cell-Free DNA Quantity Using Tumor Methylation Patterns
Source: Cancers (Basel). 2023 Dec 23;16(1):82. doi: 10.3390/cancers16010082 (PMC10777919; doi:10.3390/cancers16010082)
Supplement: Supplementary file 1 [file cancers-16-00082-s001.zip]

Archive with 2 entries (2 files):
- cancers-2714158-supplementary.pdf
- Melton.Cancers.TMeF_Supplementary figures_no change.pdf
